# Supplementary material for: Can transcranial direct current stimulation (tDCS) over the motor cortex increase endurance running performance? a randomized crossover-controlled trial
Source: PLoS One. 2024 Dec 5;19(12):e0312084. doi: 10.1371/journal.pone.0312084 (PMC11620604; doi:10.1371/journal.pone.0312084)
Supplement: S1 Dataset — (XLSX) [file pone.0312084.s006.xlsx]

## Sheet: All n=54
ID	Initials	Status	Reason for exclusion	Exclusion category	Age	Weight	Height	Body fat	Years of training	Weekly training	Screening test	VO2max	Category	MAS	Duration mm ss	HR max	RQ max	Lactate threshold 1	Lactate threshold 2	First_allocation	tDCS ACTIVE	Duration mm ss active	Duration hh mm ss active	Duration hexa active	VO2 final active	HR max active	RQ max active	Lactate min active	Lactate max active	RPE min active	RPE max active	Allocation according to participant active	Degree of certainty active	Adverse event yes no active	Type of AE sham	tDCS SHAM	Duration mm ss sham	Duration hh mm ss sham	Duration hexa sham	VO2 final sham	HR max sham	RQ max sham	Lactate min sham	Lactate max sham	RPE min sham	RPE max sham	Allocation according to participant sham	Degree of certainty sham	Adverse event yes no sham
1	MG2020	Excluded	Got the flu	Disease	21	60	173.5	14.9	8	10		50.1	confirmed	14	09:02:00	214	1.35	< 8km/h	< 8km/h	Sham																	03:27:00	00:03:27	3.45	42.5	201	1.19					sham	3	yes
2	AC2020	Included			23	83.5	179	18.37	20	6.5		46.7	confirmed	14	09:05:00	197	1.23	< 8km/h	10,5 km/h	Sham		15:02:00	00:15:02	15.0333	44.7	195	1.13	2.23	9.8	6	20	active	3	yes	picotements (2,2)		11:47:00	00:11:47	11.7833	46.8	193	1.17	2.08	7.84	7	20	sham	2	yes
3	TV2020	Included			20	76	189	9.07	16	6		48.8	confirmed	16.3	12:48:00	179	1.18	8 km/h	14,4 km/h	Active		15:41:00	00:15:41	15.6833	47.3	160	1.2	1.56	7.33	6	19	sham	4	yes	picotements (3,5)		15:09:00	00:15:09	15.15	52.4	172	1.19	3.33	7.19	6	18	active	3	yes
4	RL2020	Excluded	Did not want to continue because protocol too time constraining	Abandon	26	70	180	12.73	15	3		49.2	confirmed	17.3	13:05:00	202	1.34	< 8 km/h	12,2 km/h	Sham																	06:32:00	00:06:32	6.53333	52.7	191	1.22	9.91	12.89	12	17	sham	1	yes
5	JD2020	Included			21	72.6	175	14.22	15	4.5		49.3	confirmed	16	12:08:00	192	1.3	< 8 km/h	12,3 km/h	Sham		08:44:00	00:08:44	8.73333	40.8	185	1.25	2.19	7.94	12	19	actif	4	yes	picotements (2,4)		08:08:00	00:08:08	8.13333	44.1	184	1.15	6.09	8.65	13	18	sham	2	yes
6	LM2020	Included			19	71	180.6	11.39	5	12		57.9	confirmed	17.2	17:24:00	194	1.13	13 km/h	15,2 km/h	Sham		16:14:00	00:16:14	16.2333	59.9	188	1.1	1.42	6.51	6	18	sham	3	no			20:24:00	00:20:24	20.4	57.4	192	0.94	3.12	9.1	6	20	active	2	yes
7	RH2020	Included			20	70.2	183	11.03	16	4.5		39.4	beginner	16	09:10:00	184	1.19	< 8 km/h	11,8 km/h	Sham		10:39:00	00:10:39	10.65	36.9	176	1.11	2.74	4.69	7	20	actif	2	yes	picotements (2,4)		10:21:00	00:10:21	10.35	35	180	0.99	2.17	3.81	8	17	sham	3	yes
8	HR2020	Included			19	76	177	13.84	14	20		50.1	confirmed	14	12:02:00	177	1.26	< 8 km/h	10,5 km/h	Active		07:16:00	00:07:16	7.26667	52.9	186	1.14	1.86	5.38	6	20	actif	1	yes	picotements (1,4)		06:40:00	00:06:40	6.66667	48.2	185	1.2	2.55	4.95	7	20	sham	3	no
9	SK2020	Included			22	81.5	186	15.55	1	2		48.1	confirmed	16	10:27:00	193	1.27	< 8 km/h	8 km/h	Active		09:20:00	00:09:20	9.33333	48.3	191	1.2	1.94	14.72	10	20	sham	2	no			10:30:00	00:10:30	10.5	43.5	188	1.15	2.46	14.95	6	17	actif	3	no
10	DA2020	Included			27	78.8	178	13.07	6	12		56.4	confirmed	17	12:42:00	181	1.21	9 km/h	14,2 km/h	Sham		11:01:00	00:11:01	11.0167	47.7	180	1.12	2.44	7.95	14	19	actif	5	yes	picotements (2,5)		10:03:00	00:10:03	10.05	54	184	1.01	1.39	5.25	6	20	sham	4	yes
11	BW2020	Included			21	78.5	186.5	8.23	16	6		52.8	confirmed	15	10:06:00	209	1.1	< 8 km/h	9,4 km/h	Active		12:05:00	00:12:05	12.0833	48.4	203	1.19	1.94	10.44	6	20	sham	2	yes	picotements (2,2)		14:18:00	00:14:18	14.3	38.4	200	1.32	1.99	8.86	6	20	actif	4	yes
12	YM2020	Included			21	81	177	18.87	3	2		36.8	beginner	14	09:09:00	210	1.08	< 8 km/h	10,2 km/h	Active		10:34:00	00:10:34	10.5667	36.9	197	1.31	3.98	7.25	7	18	sham	4	yes	picotements (3,4)		11:30:00	00:11:30	11.5	42.6	196	1.19	2.88	7.71	7	20	actif	4	yes
13	SG2020	Included			21	64	182.5	5.38	7	11		63.8	confirmed	18	17:35:00	205	1.35	< 8 km/h	17,1 km/h	Sham		19:06:00	00:19:06	19.1	67.1	188	1.05	1.31	5.3	6	20	actif	4	yes	picotements (2,5)		21:20:00	00:21:20	21.3333	64.2	189	1.12	2.79	5.76	6	20	sham	3	yes
14	JB2020	Excluded	VO2max below threshold	Not meeting inclusion criteria (VO2max)	26	70.5	191	16.17	0	0		26.2	beginner	12	04:08:00	198	1.35
15	LW2020	Included			27	58	168	11.03	2	2		37	beginner	14	08:58:00	179	1.22	< 8 km/h	12 km/h	Active		21:15:00	00:21:15	21.25	49	181	1.1	2.12	7.47	6	20	sham	3	yes	picotements (3,4)		15:08:00	00:15:08	15.1333	43.2	183	1.15	2.47	7.66	6	20	sham	2	yes
16	TV2020	Included			21	94	187.5	17.32	16	3.5		35.8	beginner	15	10:13:00	203	1.34	9 km/h	14,8 km/h	Sham		10:09:00	00:10:09	10.15	31.1	190	1.1	3.59	7.24	6	17	sham	2	yes	picotements (2,5)		10:19:00	00:10:19	10.3167	43.2	194	1.03	1.28	4.66	6	20	sham	1	yes
17	QP2020	Included			21	53	167	14.9	1	1		43.1	beginner	14	09:00:00	201	1.27	< 8 km/h	< 8 km/h	Sham		04:39:00	00:04:39	4.65	45.5	186	1.29	6.58	12.4	9	20	sham	3	yes	picotements (3,5)		06:59:00	00:06:59	6.98333	44.1	188	1.2	2.92	6.66	7	20	sham	3	yes
18	KZ2020	Included			21	76	175	14.22	0.25	1		36.8	beginner	12.5	06:45:00	214	1.18	8,2 km/h	11,1 km/h	Active		11:34:00	00:11:34	11.5667	26.9	201	1.14	2.14	8.05	10	20	actif	4	no			08:42:00	00:08:42	8.7	28.3	200	1.28	2.55	7.9	7	20	sham	3	no
19	JJ2020	Included			24	65	171.5	17.32	0.66	4		48.8	confirmed	15.7	11:27:00	184	1.17	< 8 km/h	12,5 km/h	Sham		12:09:00	00:12:09	12.15	44.7	178	1.26	1.77	10.62	6	20	sham	4	no			15:37:00	00:15:37	15.6167	40.7	180	1.27	1.66	7.54	7	19	active	3	yes
20	LB2020	Included			22	83	174	14.22	7	12		40.4	beginner	14.2	09:31:00	206	1.14	< 8 km/h	12,6 km/h	Active		15:07:00	00:15:07	15.1167	41.3	199	1.15	3.62	7.17	6	18	actif	4	no			11:04:00	00:11:04	11.0667	47.1	200	1.08	2.04	8.41	8	20	sham	4	yes
21	MD2020	Included			27	63	172	15.55	10	2		39.2	beginner	12.6	07:00:00	201	1.19	< 8 km/h	8,7 km/h	Sham		16:03:00	00:16:03	16.05	39.8	193	1.18	2.84	6.6	8	20	sham	5	no			15:04:00	00:15:04	15.0667	35.2	196	1.18	2.13	7.08	8	20	sham	4	yes
22	BR2020	Included			21	80	193.5	12.73	0.25	2		38.8	beginner	14	09:12:00	205	1.44	< 8 km/h	< 8 km/h	Sham		07:25:00	00:07:25	7.41667	23.3	191	1.35	4.97	8.48	8	20	actif	1	no			09:13:00	00:09:13	9.21667	26.9	192	1.28	4.53	9.85	10	20	sham	5	no
23	GV2020	Included			21	78	192	17.86	1	1		33.3	beginner	11	04:05:00	195	1.32	< 8 km/h	< 8 km/h	Active		08:12:00	00:08:12	8.2	31.8	201	1.2	5.01	9.84	10	20	actif	2	yes	mal de tête (2,5)		10:11:00	00:10:11	10.1833	33.1	200	1.27	2.36	8.14	9	20	sham	1	no
24	TQ2020	Included			19	77	184.5	18.2	5	2		35.5	beginner	13	07:32:00	197	1.05	< 8 km/h	10,3 km/h	Active		10:50:00	00:10:50	10.8333	31.3	179	1.18	3.17	5.46	8	18	actif	3	yes	picotements (3,5) et brûlures (3,5)		09:42:00	00:09:42	9.7	33.7	185	1.18	5.79	6.74	10	20	actif	2	yes
25	DA2020	Included			21	80	186	11.03	3	7.5		41.2	beginner	14.4	09:38:00	184	1.31	< 8 km/h	10 km/h	Active		09:13:00	00:09:13	9.21667		179	1.25	2.35	10.25	8	20	actif	2	yes	sensations jambes lourdes		05:20:00	00:05:20	5.33333	37	172	1.31	2.25	5.81	12	20	actif	3	yes
26	LS2020	Included			26	78	182	13.49	9	9		57	confirmed	17.4	16:10:00	194	1.3	11,5 km/h	14,8 km/h	Active		11:24:00	00:11:24	11.4	49.5	179	1.12	1.65	2.78	7	18	sham	3	yes	picotements (2,5), démangeaisons (2,5)		11:05:00	00:11:05	11.0833	51.5	194	1.16	2.31	5.61	7	20	actif	1
27	LF2021	Included			28	63.9	173	13.49	7.5	3		48.2	confirmed	17	15:30:00	196	1.17	10 km/h	14-16 km/h	Sham		13:09:00	00:13:09	13.15	51.5	186	1.2	1.18	9.15	7	19	actif	2	no			16:41:00	00:16:41	16.6833	52.1	193	1.05	2.12	5.53	7	19.5	sham	4	yes
28	RH2021	Included			23	65.8	181.5	11.91	10	3		44.3	beginner	16	12:33:00	195	1.15	10 km/h	12-14 km/h	Sham		10:27:00	00:10:27	10.45	44.4	192	1.12	2.86	10.09	8	20	actif	3	yes	somnolence (2), difficulté de concentration (2), changement d'humeur important (2)		10:14:00	00:10:14	10.2333	43.4	195	1.09	2.89	10.18	8	20	sham	4	yes
29	CG2021	Included			18	77.4	182	14.56	12	2		53.9	confirmed	16.5	14:08:00	191	1.25	10 km/h	14-16km/h	Sham		15:14:00	00:15:14	15.2333	46.6	187	1.17	4	8.66	6	19	sham	4	yes	picotements(2)		15:04:00	00:15:04	15.0667	48.9	186	1.14	3.13	9.59	6	19	actif	5	yes
30	BS2021	Included			32	58.3	160	19.69	2	2		41.8	beginner	16	12:07:00	181	1.23	<8km/h	12-14km/h	Active		13:18:00	00:13:18	13.3	43.4	177	1.12	2.23	8.56	6	20	actif	1				13:45:00	00:13:45	13.75	46.4	177	1.12	3.31	12.77	6	20	sham	3	no
31	GG2021	Excluded	Knee pain following screening visit in context of chronic tendinopathy	Injury	21	80.4	183	11.91	9	13.5		48.4	confirmed	14.2	10:00:00	196	1.15	<8km/h	10-12km/h	Active
32	FN2021	Included			22	73.9	176	10.09	9	3		37.7	beginner	14.5	10:23:00	191	1.04	<8km/h	14-16	Sham		00:26:54	00:26:54	26.9	40.4	188	1.13	2.88	4.97	6	20	actif	2	yes	picotements(2)		22:50:00	00:22:50	22.8333	40.7	188	1.13	2.79	6.1	7	20	sham	1	yes
33	ER2021	Included			20	60.5	167	11.91	12	2		41.9	beginner	13.5	08:10:00	201	2.01	<8Km/h	8-10km/h	Active		13:31:00	00:13:31	13.5167	41.5	202	1.21	4.84	18.07	7	16	sham	3				14:02:00	00:14:02	14.0333	42	202	1.23	2.78	13.15	7	17	sham	2	yes
34	HL2021	Included			21	76	173	14.22	6	3.5		46.3	confirmed	16.5	13:50:00	188	2.43	12-14km/h	14-16km/h	Sham		12:07:00	00:12:07	12.1167	49.7	183	1.09	1.48	8.7	9	19	sham	2	yes	picotements (2), démangeaisons (2)		12:48:00	00:12:48	12.8	50.7	185	1.05	2.39	9.91	6	19	sham	3	yes
35	MF2021	Excluded	VO2max below threshold	Not meeting inclusion criteria (VO2max)	21	81.9	176.5	16.17	1.5	3		31.7	beginner	14.5	10:09:00	195	2.22	<8km/h	12-14km/h
36	LT2021	Excluded	Acute knee pain following screening visit	Injury	21	77	187.5	10.09	15	6.5		50.1	confirmed	16	12:13:00	189	1.22	<8km/h	10 km/h	Active
37	AD2021	Included			21	58.6	173	11.91	1	1.5		49.4	confirmed	16.5	13:28:00	203	1.19	<8km/h	8-10km/h	Sham		21:08:00	00:21:08	21.1333	54.2	199	1.1	3.89	15.57	9	20	active	4	no			13:18:00	00:13:18	13.3	49.4	201	1.13	2.74	13.86	9	19	sham	4	no
38	TD2021	Included			22	64.8	178.5	9.07	8	2.5		52.3	confirmed	17	15:06:00	200	1.2	<8km/h	10-12km/h	Active		10:30:00	00:10:30	10.5	52.6	190	1.17	2.69	10.11	6	20	active	3	yes	picotements (2), sensation de brûlure(2)		12:30:00	00:12:30	12.5	54	194	1.1	1.94	10.98	6	20	Sham	5	no
39	JC2021	Included			30	62.5	171	20.65	10	8.5		55.6	confirmed	18	18:30:00	196	1.18	14km/h	14-16km/h	Active		00:45:15	00:45:15	45.25	54.4	195	1.12	2.26	14.12	8	20	active	3	yes	picotements (2)		00:55:10	00:55:10	55.1667	51.2	192	1.09	2.32	14.72	6	20	Sham	2	no
40	SC2021	Excluded	Resumed smoking	Not meeting inclusion criteria (life hygiene)	24	76.3	185	10.2
41	RR2021	Included			21	84.5	184	14.4	15	7		50	confirmed	16.5	14:30:00	192	1.26	<8km/h	16-17km/h	Active		16:30:00	00:16:30	16.5	51.9	185	1.04	2.62	14.36	6	20	sham	2	yes	picotements (3), démangeaisons (2)		15:06:00	00:15:06	15.1	49.6	181	1.09	1.79	13.36	6	20	sham	5	no
42	MK2021	Included			21	75.3	188.5	14.22	3.5	3		43.7	beginner	16.5	14:06:00	196	1.16	<8km/h	16-17km/h	Sham		14:41:00	00:14:41	14.6833	51.2	194	1.04	2.85	12.04	6	19	active	4	yes	difficulté de concentration (2)		10:12:00	00:10:12	10.2	49.4	193	1.07	2.53	11.26	6	20	sham	3	yes
43	DK2021	Included			22	77.3	173	12.73	10	1		41.8	beginner	14	09:09:00	200	1.21	<8 km/h	8-10km/h	Active		10:43:00	00:10:43	10.7167	45.2	195	1.16	3.75	20.35	8	19	active	3	yes	picotements (2), somnolence (3), difficulté de concentration (2)		12:30:00	00:12:30	12.5	44.7	197	1.18	3.09	7.44	7	17	active	3	yes
44	CC2021	Included			20	79.3	188.5	14.9	10	4		49.7	confirmed	16	12:45:00	188	1.21	8-10km/h	14-16km/h	Sham		11:41:00	00:11:41	11.6833	52.5	188	1.08	3.04	11.48	6	19	active	2	yes	difficulté de concentration (2)		12:30:00	00:12:30	12.5	49.8	195	1.1	1.96	9.46	6	19	sham	3	yes
45	GD2021	Excluded	Injury (ankle sprain) after screening visit	Injury	20	79.5	185	15.55	1	4		56.8	confirmed	16.5	13:10:00	199	1.3	<8km/h	<8km/h	Active
46	LV2021	Included			21	63.8	177	9.07	3	2		58.8	confirmed	17	15:09:00	190	1.22	<8km/h	<8km/h	Sham		16:38:00	00:16:38	16.6333	56	187	1.14	2.38	12.65	7	19	placebo	3	yes	mal de tête (2)		18:06:00	00:18:06	18.1	55.8	190	1.09	2.82	10.77	7	19	sham	3	yes
47	LA2021	Included			22	78.4	184	14.22	15	4		55.8	confirmed	16	11:56:00	180	1.14	8-10km/h	10-12km/h	Active		18:03:00	00:18:03	18.05	54	174	1.09	3.66	15.92	7	18	sham	5	yes	changement d'humeur (3)		15:41:00	00:15:41	15.6833	51.7	171	1.16	2.26	11.81	9	19	active	3	no
48	SW2021	Included			22	70.7	180.5	9.07	10	2		56.4	confirmed	17	15:09:00	184	1.15	<8km/h	14-16km/h	Sham		16:41:00	00:16:41	16.6833	53	180	1.17	2.46	10.07	7	19	active	3	no			15:02:00	00:15:02	15.0333	54.5	183	1.15	2.05	10.4	7	19	sham	3	yes
49	TC2021	Included			21	81.7	182	19.81	6.5	1		45.6	confirmed	14	09:33:00	208	1.21	<8km/h	12km/h	Sham		16:50:00	00:16:50	16.8333	45.5	195	1.05	1.98	8.1	7	20	active	3	yes	douleur cuir chevelu (3), picotements (2), démangeaisons (2), rougeur peau (2), difficulté de concentration (		12:31:00	00:12:31	12.5167	43.6	197	1.07	2.25	7.41	7	19	Sham	4	yes
50	PG2021	Included			19	86.6	170	18.2	9	1.5		44.2	beginner	14	09:03:00	205	1.15	<8km/h	8km/h	Sham		03:04:00	00:03:04	3.06667	40.6		1.13	3.44	7.42	6	18	active	4	no			06:30:00	00:06:30	6.5	44	197	1.07	4.17	9.73	6	20	sham	2	no
51	FG2021	Included			21	73.2	184	14.9	0.25	2		38.9	beginner	14	09:11:00	206	1.2	<8km/h	8-10km/h	Active		09:31:00	00:09:31	9.51667	43	198	1.12	4	12.45	7	20	active	1	yes	picotements(2),démangeaisons(2)		10:17:00	00:10:17	10.2833	43.5	195	1.1	3.91	11.98	7	19	placebo	3	no
52	TP2021	Included			19	74.8	181	10.43	1	2		52.8	confirmed	17.5	16:45:00	199	1.16	12 km/h	16-17km/h	Active		20:09:00	00:20:09	20.15	51.9	195	1.1	2.6	10.33	6	19	sham	3	yes	picotements(2), démangeaisons(2)		22:06:00	00:22:06	22.1	56.7	148	0.95	2.83	12.29	7	19	active	3	yes
53	BC2021	Included			18	64.9	180	11.39	6	1		52.3	confirmed	14.5	10:51:00	194	1.18	<8km/h	10-12km/h	Sham		15:36:00	00:15:36	15.6	52.3	192	1.14	2.49	12.94	7	20	placebo	2	yes	picotements (3), démangeaisons (3), sensation de brulure (2)		15:09:00	00:15:09	15.15	46.7	190	1.14	3.74	8.58	7	18	active	2	yes
54	TH2021	Excluded	Injury (hamstrings) after screening visit	Injury	32	86.3	174	16.17	10	3		50.9	confirmed	16.5	14:15:00	193	1.18	<8km/h	14-16km/h	Sham
[truncated: 11 more columns]
